# Supplementary material for: ﻿A new species, Didymoglossumradiatum (Hymenophyllaceae), and two new records with note to the genus Didymoglossum Desv. from Thailand
Source: PhytoKeys. 2025 Aug 6;261:59–75. doi: 10.3897/phytokeys.261.157609 (PMC12351288; doi:10.3897/phytokeys.261.157609)
Supplement: XML Treatment for Didymoglossum radiatum [file phytokeys.261.157609-treatment1.xml]

<!DOCTYPE tp:taxon-treatment
  PUBLIC "-//TaxonX//DTD Taxonomic Treatment Publishing DTD v0 20100105//EN" "tax-treatment-NSO.dtd">
<tp:taxon-treatment xmlns:tp="http://www.plazi.org/taxpub"><tp:treatment-meta><kwd-group><label>Taxon classification</label><kwd>
                <named-content content-type="kingdom">Plantae</named-content>
              </kwd><kwd>
                <named-content content-type="order">Hymenophyllales</named-content>
              </kwd><kwd>
                <named-content content-type="family">Hymenophyllaceae</named-content>
              </kwd></kwd-group><mixed-citation publication-type="journal"><person-group><name><surname>Chokrassameehirun</surname><given-names>Siwakorn</given-names></name><name><surname>Kraichak</surname><given-names>Ekaphan</given-names></name><name><surname>Jaruwattanaphan</surname><given-names>Tassanai</given-names></name></person-group><article-title>﻿A new species, <italic><tp:taxon-name><tp:taxon-name-part taxon-name-part-type="genus" reg="Didymoglossum">Didymoglossum</tp:taxon-name-part><tp:taxon-name-part taxon-name-part-type="species" reg="radiatum">radiatum</tp:taxon-name-part></tp:taxon-name></italic> (<tp:taxon-name><tp:taxon-name-part taxon-name-part-type="family">Hymenophyllaceae</tp:taxon-name-part></tp:taxon-name>), and two new records with note to the genus <italic><tp:taxon-name><tp:taxon-name-part taxon-name-part-type="genus" reg="Didymoglossum">Didymoglossum</tp:taxon-name-part></tp:taxon-name></italic> Desv. from Thailand</article-title><source>PhytoKeys</source><day>06</day><month>08</month><year>2025</year><volume>261</volume><fpage>59</fpage><lpage>75</lpage><pub-id pub-id-type="doi">10.3897/phytokeys.261.157609</pub-id></mixed-citation></tp:treatment-meta><tp:nomenclature><label>﻿</label><tp:taxon-name>
              <object-id xmlns:xlink="http://www.w3.org/1999/xlink" content-type="arpha" xlink:type="simple">E277DE2D-77A6-5015-8C43-F9DD334C90DD</object-id>
              <tp:taxon-name-part taxon-name-part-type="genus" reg="Didymoglossum">Didymoglossum</tp:taxon-name-part>
              <tp:taxon-name-part taxon-name-part-type="species" reg="radiatum">radiatum</tp:taxon-name-part>
              <object-id xmlns:xlink="http://www.w3.org/1999/xlink" content-type="ipni" xlink:type="simple">urn:lsid:ipni.org:names:77366765-1</object-id>
            </tp:taxon-name><tp:taxon-authority>S.Chokrassameehirun, Kraichak &amp; Jaruwatt.</tp:taxon-authority><tp:taxon-status xmlns:xlink="http://www.w3.org/1999/xlink" xlink:type="simple">sp. nov.</tp:taxon-status><xref ref-type="fig" rid="F2">Figs 2</xref><xref ref-type="fig" rid="F3">, 3</xref><xref ref-type="fig" rid="F6">, 6A–C</xref></tp:nomenclature><tp:treatment-sec sec-type="material" id="SECID0EFHAE"><title>Type.</title><p>Thailand • Yala: Waeng District, Hala–Bala Wildlife Sanctuary, <named-content xmlns:xlink="http://www.w3.org/1999/xlink" content-type="dwc:verbatimCoordinates" xlink:type="simple"><named-content content-type="geo-json" specific-use="{&#34;type&#34;:&#34;Point&#34;,&#34;coordinates&#34;:[101.816667,5.783333]}" id="NCID0EOHAE" xlink:type="simple">5°47'N, 101°49'E</named-content></named-content>, c. 112 msl., 25 Mar. 2024, <italic>S. Chokrassameehirun 24-259</italic> (holotype: BKF; isotype: QBG)</p></tp:treatment-sec><tp:treatment-sec sec-type="diagnosis" id="SECID0EVHAE"><title>Diagnosis.</title><p><italic><tp:taxon-name><tp:taxon-name-part taxon-name-part-type="genus" reg="Didymoglossum">Didymoglossum</tp:taxon-name-part><tp:taxon-name-part taxon-name-part-type="species" reg="radiatum">radiatum</tp:taxon-name-part></tp:taxon-name></italic> is similar to <italic><tp:taxon-name><tp:taxon-name-part taxon-name-part-type="genus" reg="Didymoglossum">D.</tp:taxon-name-part><tp:taxon-name-part taxon-name-part-type="species" reg="tahitense">tahitense</tp:taxon-name-part></tp:taxon-name></italic> (Fig. <xref ref-type="fig" rid="F6">6D–F</xref>) and <italic><tp:taxon-name><tp:taxon-name-part taxon-name-part-type="genus" reg="Didymoglossum">D.</tp:taxon-name-part><tp:taxon-name-part taxon-name-part-type="species" reg="hildebrandtii">hildebrandtii</tp:taxon-name-part></tp:taxon-name></italic> (Kuhn) Ebihara &amp; Dubuisson in having peltate fronds but differs in several key characters. In <italic><tp:taxon-name><tp:taxon-name-part taxon-name-part-type="genus" reg="Didymoglossum">D.</tp:taxon-name-part><tp:taxon-name-part taxon-name-part-type="species" reg="tahitense">tahitense</tp:taxon-name-part></tp:taxon-name></italic> and <italic><tp:taxon-name><tp:taxon-name-part taxon-name-part-type="genus" reg="Didymoglossum">D.</tp:taxon-name-part><tp:taxon-name-part taxon-name-part-type="species" reg="hildebrandtii">hildebrandtii</tp:taxon-name-part></tp:taxon-name></italic>, the false veinlets are branched, forming dichotomous branching in almost all veins (Fig. <xref ref-type="fig" rid="F6">6E</xref>). In contrast, the false veinlets of <italic><tp:taxon-name><tp:taxon-name-part taxon-name-part-type="genus" reg="Didymoglossum">D.</tp:taxon-name-part><tp:taxon-name-part taxon-name-part-type="species" reg="radiatum">radiatum</tp:taxon-name-part></tp:taxon-name></italic> are parallel, unconnected from the inner base of the false veins throughout their entire length. The frond diameter of <italic><tp:taxon-name><tp:taxon-name-part taxon-name-part-type="genus" reg="Didymoglossum">D.</tp:taxon-name-part><tp:taxon-name-part taxon-name-part-type="species" reg="radiatum">radiatum</tp:taxon-name-part></tp:taxon-name></italic> is smaller (c. 1.5 cm) compared to <italic><tp:taxon-name><tp:taxon-name-part taxon-name-part-type="genus" reg="Didymoglossum">D.</tp:taxon-name-part><tp:taxon-name-part taxon-name-part-type="species" reg="tahitense">tahitense</tp:taxon-name-part></tp:taxon-name></italic> (c. 1–3 mm) (Fig. <xref ref-type="fig" rid="F6">6D</xref>). The sori of <italic><tp:taxon-name><tp:taxon-name-part taxon-name-part-type="genus" reg="Didymoglossum">D.</tp:taxon-name-part><tp:taxon-name-part taxon-name-part-type="species" reg="radiatum">radiatum</tp:taxon-name-part></tp:taxon-name></italic> are raised, solitary, c. 2 mm long, usually sunk in the deep notch of the fronds. In comparison, the sori of <italic><tp:taxon-name><tp:taxon-name-part taxon-name-part-type="genus" reg="Didymoglossum">D.</tp:taxon-name-part><tp:taxon-name-part taxon-name-part-type="species" reg="tahitense">tahitense</tp:taxon-name-part></tp:taxon-name></italic> can reach up to 4 mm in length and are situated in shallow marginal notches (Fig. <xref ref-type="fig" rid="F6">6F</xref>), whereas <italic><tp:taxon-name><tp:taxon-name-part taxon-name-part-type="genus" reg="Didymoglossum">D.</tp:taxon-name-part><tp:taxon-name-part taxon-name-part-type="species" reg="hildebrandtii">hildebrandtii</tp:taxon-name-part></tp:taxon-name></italic> has multiple sori per frond. Additionally, <italic><tp:taxon-name><tp:taxon-name-part taxon-name-part-type="genus" reg="Didymoglossum">D.</tp:taxon-name-part><tp:taxon-name-part taxon-name-part-type="species" reg="hildebrandtii">hildebrandtii</tp:taxon-name-part></tp:taxon-name></italic> is distributed in the Comoros and East Africa, unlike <italic><tp:taxon-name><tp:taxon-name-part taxon-name-part-type="genus" reg="Didymoglossum">D.</tp:taxon-name-part><tp:taxon-name-part taxon-name-part-type="species" reg="tahitense">tahitense</tp:taxon-name-part></tp:taxon-name></italic>, which occurs sympatrically with <italic><tp:taxon-name><tp:taxon-name-part taxon-name-part-type="genus" reg="Didymoglossum">D.</tp:taxon-name-part><tp:taxon-name-part taxon-name-part-type="species" reg="radiatum">radiatum</tp:taxon-name-part></tp:taxon-name></italic> in the Malesian region. A closely related species, <italic><tp:taxon-name><tp:taxon-name-part taxon-name-part-type="genus" reg="Didymoglossum">D.</tp:taxon-name-part><tp:taxon-name-part taxon-name-part-type="species" reg="beccarianum">beccarianum</tp:taxon-name-part></tp:taxon-name></italic>, is readily distinguished by its stipitate fronds, pinnate arrangement of false veinlets, and sori in the apical notch of fertile fronds.</p></tp:treatment-sec><tp:treatment-sec sec-type="description" id="SECID0EPPAE"><title>Description.</title><p><bold><italic>Rhizomes</italic></bold>: long-creeping, slender, c. 0.2–0.3 mm in diameter, densely covered with dark brown hairs, tightly attached to substrate. <bold><italic>Fronds</italic></bold>: sessile, peltate, c. 1–1.5 cm in diameter, circular to elliptic, margin of fronds densely covered with short dark brown hairs. <bold><italic>False veinlets</italic></bold>: dense, connected to joint of fronds, parallel and not connected to each other, running straight to margin, obsolete near apex, densely covered with dark brown hairs underside, and tightly attached to substrate. <bold><italic>Sori</italic></bold>: solitary, usually one per frond, sunk in deeply notch, borne on main veins running straight from joint of frond, raised, ascending to erect, anticlinal to substrate. <bold><italic>Involucres</italic></bold>: tubular, c. 2–2.5 mm long, fully emerging from fronds, wings very narrow, forming ridge in appearance, broadly dilated at apex. <bold><italic>Receptacles</italic></bold>: filiform long exerted.</p><fig id="F2" position="float" orientation="portrait"><object-id xmlns:xlink="http://www.w3.org/1999/xlink" content-type="doi" xlink:type="simple">10.3897/phytokeys.261.157609.figure2</object-id><object-id xmlns:xlink="http://www.w3.org/1999/xlink" content-type="arpha" xlink:type="simple">5B8CE369-1693-560F-861D-3CC9402777CC</object-id><label>Figure 2.</label><caption><p><italic><tp:taxon-name><tp:taxon-name-part taxon-name-part-type="genus" reg="Didymoglossum">Didymoglossum</tp:taxon-name-part><tp:taxon-name-part taxon-name-part-type="species" reg="radiatum">radiatum</tp:taxon-name-part></tp:taxon-name></italic> S.Chokrassameehirun, Kraichak &amp; Jaruwatt. from the holotype <italic>S. Chokrassameehirun 24-259</italic> (BKF) A. Habit; B. Raised sori of fertile plants; C. Adaxial surface of sterile fronds; D. Abaxial surface of sterile fronds; E. False veinlet construction; F. Sori. Photographed by S. Chokrassameehirun.</p></caption><graphic xmlns:xlink="http://www.w3.org/1999/xlink" xlink:href="phytokeys-261-059_article-157609__-g002.jpg" position="float" orientation="portrait" xlink:type="simple" id="oo_1389145.jpg"><uri content-type="original_file" xlink:type="simple">https://binary.pensoft.net/fig/1389145</uri></graphic></fig></tp:treatment-sec><tp:treatment-sec sec-type="distribution" id="SECID0E3RAE"><title>Distribution and habitat.</title><p>This species is only known from Thailand, adjacent to Malaysia. Sparse populations were discovered near the type locality in a nationally conserved area. Epiphytic or epilithic habit, usually near the streamlet at low elevations of lowland evergreen forest.</p><fig id="F3" position="float" orientation="portrait"><object-id xmlns:xlink="http://www.w3.org/1999/xlink" content-type="doi" xlink:type="simple">10.3897/phytokeys.261.157609.figure3</object-id><object-id xmlns:xlink="http://www.w3.org/1999/xlink" content-type="arpha" xlink:type="simple">5C96E52D-9C0E-5688-9D55-CF8BFF28F317</object-id><label>Figure 3.</label><caption><p>Illustration of <italic><tp:taxon-name><tp:taxon-name-part taxon-name-part-type="genus" reg="Didymoglossum">Didymoglossum</tp:taxon-name-part><tp:taxon-name-part taxon-name-part-type="species" reg="radiatum">radiatum</tp:taxon-name-part></tp:taxon-name></italic> S.Chokrassameehirun, Kraichak &amp; Jaruwatt. based on the holotype <italic>S. Chokrassameehirun 24-259</italic> (BKF). A. Fertile frond; B. Sterile fronds; C. False veinlet construction; D–E. Sori with tubular involucres; D. Sori with filiform receptacle; E. Sori borne at the notch of the frond. Illustrated by S. Chokrassameehirun.</p></caption><graphic xmlns:xlink="http://www.w3.org/1999/xlink" xlink:href="phytokeys-261-059_article-157609__-g003.jpg" position="float" orientation="portrait" xlink:type="simple" id="oo_1389146.jpg"><uri content-type="original_file" xlink:type="simple">https://binary.pensoft.net/fig/1389146</uri></graphic></fig></tp:treatment-sec><tp:treatment-sec sec-type="etymology" id="SECID0EBTAE"><title>Etymology.</title><p>The specific epithet –<italic>radiatum</italic> refers to the radiate and parallel arrangement of false veinlets on the fronds.</p></tp:treatment-sec><tp:treatment-sec sec-type="Vernacular name" id="SECID0EDUAE"><title>Vernacular name.</title><p>The Thai name “Fern Bai Bang Rat Sa Mi” (เฟินใบบางรัศมี) relates to the specific epithet.</p></tp:treatment-sec><tp:treatment-sec sec-type="material" id="SECID0EIUAE"><title>Additional specimens examined.</title><p>Thailand • Yala: Waeng District, Hala–Bala Wildlife Sanctuary, Ai Ka Ding canal, c. 190 msl., 24 Mar. 2024, <italic>S. Chokrassameehirun 24-241</italic> (BKF).</p><sec sec-type="﻿New records for Thailand" id="SECID0EQUAE"><title>﻿New records for Thailand</title></sec></tp:treatment-sec><tp:treatment-sec><!--Section generated to contain objects referenced in tp:taxon-treatment.--><fig id="F6" position="float" orientation="portrait"><object-id xmlns:xlink="http://www.w3.org/1999/xlink" content-type="doi" xlink:type="simple">10.3897/phytokeys.261.157609.figure6</object-id><object-id xmlns:xlink="http://www.w3.org/1999/xlink" content-type="arpha" xlink:type="simple">93F7CCC0-5A08-5E8B-BB7F-31A193AAF7C4</object-id><label>Figure 6.</label><caption><p>Morphological comparison of some <italic><tp:taxon-name><tp:taxon-name-part taxon-name-part-type="genus" reg="Didymoglossum">Didymoglossum</tp:taxon-name-part></tp:taxon-name></italic> species. A–C. <italic><tp:taxon-name><tp:taxon-name-part taxon-name-part-type="genus" reg="Didymoglossum">D.</tp:taxon-name-part><tp:taxon-name-part taxon-name-part-type="species" reg="radiatum">radiatum</tp:taxon-name-part></tp:taxon-name></italic>; D–F. <italic><tp:taxon-name><tp:taxon-name-part taxon-name-part-type="genus" reg="Didymoglossum">D.</tp:taxon-name-part><tp:taxon-name-part taxon-name-part-type="species" reg="tahitense">tahitense</tp:taxon-name-part></tp:taxon-name></italic>; G–I. <italic><tp:taxon-name><tp:taxon-name-part taxon-name-part-type="genus" reg="Didymoglossum">D.</tp:taxon-name-part><tp:taxon-name-part taxon-name-part-type="species" reg="henzaianum">henzaianum</tp:taxon-name-part></tp:taxon-name></italic>; J–L. <italic><tp:taxon-name><tp:taxon-name-part taxon-name-part-type="genus" reg="Didymoglossum">D.</tp:taxon-name-part><tp:taxon-name-part taxon-name-part-type="species" reg="sublimbatum">sublimbatum</tp:taxon-name-part></tp:taxon-name></italic>; M–O. <italic><tp:taxon-name><tp:taxon-name-part taxon-name-part-type="genus" reg="Didymoglossum">D.</tp:taxon-name-part><tp:taxon-name-part taxon-name-part-type="species" reg="mindorense">mindorense</tp:taxon-name-part></tp:taxon-name></italic>; P–R. <italic><tp:taxon-name><tp:taxon-name-part taxon-name-part-type="genus" reg="Didymoglossum">D.</tp:taxon-name-part><tp:taxon-name-part taxon-name-part-type="species" reg="bimarginatum">bimarginatum</tp:taxon-name-part></tp:taxon-name></italic>; A, D, G, J, M, P. Fronds morphology; B, E, H, K, N, Q. Laminae segments showing false veinlet characters; C, F, I, L, O, R. Sori position and morphology. Photographed by S. Chokrassameehirun.</p></caption><graphic xmlns:xlink="http://www.w3.org/1999/xlink" xlink:href="phytokeys-261-059_article-157609__-g006.jpg" position="float" orientation="portrait" xlink:type="simple" id="oo_1389149.jpg"><uri content-type="original_file" xlink:type="simple">https://binary.pensoft.net/fig/1389149</uri></graphic></fig></tp:treatment-sec></tp:taxon-treatment>
