# Supplementary material for: ﻿A new species, Didymoglossumradiatum (Hymenophyllaceae), and two new records with note to the genus Didymoglossum Desv. from Thailand
Source: PhytoKeys. 2025 Aug 6;261:59–75. doi: 10.3897/phytokeys.261.157609 (PMC12351288; doi:10.3897/phytokeys.261.157609)
Supplement: XML Treatment for Didymoglossum henzaianum [file phytokeys.261.157609-treatment2.xml]

<!DOCTYPE tp:taxon-treatment
  PUBLIC "-//TaxonX//DTD Taxonomic Treatment Publishing DTD v0 20100105//EN" "tax-treatment-NSO.dtd">
<tp:taxon-treatment xmlns:tp="http://www.plazi.org/taxpub"><tp:treatment-meta><kwd-group><label>Taxon classification</label><kwd>
                <named-content content-type="kingdom">Plantae</named-content>
              </kwd><kwd>
                <named-content content-type="order">Hymenophyllales</named-content>
              </kwd><kwd>
                <named-content content-type="family">Hymenophyllaceae</named-content>
              </kwd></kwd-group><mixed-citation publication-type="journal"><person-group><name><surname>Chokrassameehirun</surname><given-names>Siwakorn</given-names></name><name><surname>Kraichak</surname><given-names>Ekaphan</given-names></name><name><surname>Jaruwattanaphan</surname><given-names>Tassanai</given-names></name></person-group><article-title>﻿A new species, <italic><tp:taxon-name><tp:taxon-name-part taxon-name-part-type="genus" reg="Didymoglossum">Didymoglossum</tp:taxon-name-part><tp:taxon-name-part taxon-name-part-type="species" reg="radiatum">radiatum</tp:taxon-name-part></tp:taxon-name></italic> (<tp:taxon-name><tp:taxon-name-part taxon-name-part-type="family">Hymenophyllaceae</tp:taxon-name-part></tp:taxon-name>), and two new records with note to the genus <italic><tp:taxon-name><tp:taxon-name-part taxon-name-part-type="genus" reg="Didymoglossum">Didymoglossum</tp:taxon-name-part></tp:taxon-name></italic> Desv. from Thailand</article-title><source>PhytoKeys</source><day>06</day><month>08</month><year>2025</year><volume>261</volume><fpage>59</fpage><lpage>75</lpage><pub-id pub-id-type="doi">10.3897/phytokeys.261.157609</pub-id></mixed-citation></tp:treatment-meta><tp:nomenclature><label>﻿</label><tp:taxon-name>
              <object-id xmlns:xlink="http://www.w3.org/1999/xlink" content-type="arpha" xlink:type="simple">B74CF5F9-FD20-5459-8278-C7F6882AC5E8</object-id>
              <tp:taxon-name-part taxon-name-part-type="genus" reg="Didymoglossum">Didymoglossum</tp:taxon-name-part>
              <tp:taxon-name-part taxon-name-part-type="species" reg="henzaianum">henzaianum</tp:taxon-name-part>
            </tp:taxon-name><tp:taxon-authority>(Parish ex Hook.) Mazumdar, Phytotaxa 158: 297, 2014.</tp:taxon-authority><xref ref-type="fig" rid="F4">Figs 4</xref><xref ref-type="fig" rid="F6">, 6G–I</xref></tp:nomenclature><tp:treatment-sec sec-type="material" id="SECID0EBWAE"><title>Type.</title><p>Myanmar • Mawlamyine, Henzai basin, <italic>C.S.P. Parish 5</italic> (holotype: K [K000974336]; isotype: BM [BM001073866, photo seen], GH).</p></tp:treatment-sec><tp:treatment-sec sec-type="diagnosis" id="SECID0EJWAE"><title>Diagnosis.</title><p>This species is frequently misidentified as <italic><tp:taxon-name><tp:taxon-name-part taxon-name-part-type="genus" reg="Didymoglossum">D.</tp:taxon-name-part><tp:taxon-name-part taxon-name-part-type="species" reg="sublimbatum">sublimbatum</tp:taxon-name-part></tp:taxon-name></italic> (Fig. <xref ref-type="fig" rid="F6">6J–L</xref>), but <italic><tp:taxon-name><tp:taxon-name-part taxon-name-part-type="genus" reg="Didymoglossum">D.</tp:taxon-name-part><tp:taxon-name-part taxon-name-part-type="species" reg="henzaianum">henzaianum</tp:taxon-name-part></tp:taxon-name></italic> has notably smaller fronds, typically about 1.5 cm long. The sterile fronds are round or linear, while fertile fronds range from ovate to spatulate. In contrast, <italic><tp:taxon-name><tp:taxon-name-part taxon-name-part-type="genus" reg="Didymoglossum">D.</tp:taxon-name-part><tp:taxon-name-part taxon-name-part-type="species" reg="sublimbatum">sublimbatum</tp:taxon-name-part></tp:taxon-name></italic> has larger fronds (usually 2–3 cm long) that are oblong to lanceolate.</p></tp:treatment-sec><tp:treatment-sec sec-type="description" id="SECID0EUXAE"><title>Description.</title><p><bold><italic>Rhizomes</italic></bold>: long, creeping, slender, densely covered with short brown hairs. <bold><italic>Stipes</italic></bold>: very short, less than 2 mm long, terete in basal portion, sparsely covered with dark brown multicellular hairs. <bold><italic>Fronds</italic></bold>: entire to slightly lobed, with various shapes, round to ovate or linear to spatulate, 0.5–2 cm long, 0.5 cm broad, moderately acute to round at apex, cuneate at base, margin entire or slightly undulate. <bold><italic>False veinlets</italic></bold>: many, long, some false veins connected to main veins, usually 5–8 cells between adjacent false veins, apex of false veins usually falcate, forming sub-parallel to margin and connected to upper ones but not continuous. <bold><italic>Sori</italic></bold>: solitary, sunk in the apical segment, usually 1–2 sori per frond. <bold><italic>Involucres</italic></bold>: obconic, broadly dilated at the mount of involucres. <bold><italic>Receptacles</italic></bold>: filiform, long exserted.</p><fig id="F4" position="float" orientation="portrait"><object-id xmlns:xlink="http://www.w3.org/1999/xlink" content-type="doi" xlink:type="simple">10.3897/phytokeys.261.157609.figure4</object-id><object-id xmlns:xlink="http://www.w3.org/1999/xlink" content-type="arpha" xlink:type="simple">2029E2F8-882B-5594-8CA1-96060F5EF5A4</object-id><label>Figure 4.</label><caption><p><italic><tp:taxon-name><tp:taxon-name-part taxon-name-part-type="genus" reg="Didymoglossum">Didymoglossum</tp:taxon-name-part><tp:taxon-name-part taxon-name-part-type="species" reg="henzaianum">henzaianum</tp:taxon-name-part></tp:taxon-name></italic> (Parish ex Hook.) Mazumdar from the voucher <italic>S. Chokrassameehirun 23-105</italic> (BKF). A. Habit; B. Fertile plants; C. False veinlets on lamina segment; D. Sori with obconic–tubular involucres. Photographed by S. Chokrassameehirun.</p></caption><graphic xmlns:xlink="http://www.w3.org/1999/xlink" xlink:href="phytokeys-261-059_article-157609__-g004.jpg" position="float" orientation="portrait" xlink:type="simple" id="oo_1389147.jpg"><uri content-type="original_file" xlink:type="simple">https://binary.pensoft.net/fig/1389147</uri></graphic></fig></tp:treatment-sec><tp:treatment-sec sec-type="distribution" id="SECID0EI2AE"><title>Distribution and habitat.</title><p>India, Myanmar, Vietnam, Thailand, and Malesia (Peninsular Malaysia). Epilithic near streams.</p></tp:treatment-sec><tp:treatment-sec sec-type="material" id="SECID0EN2AE"><title>Additional specimens examined.</title><p>Thailand • Loei: Phu Ruea District, 31 Aug. 2020, <italic>S. Chokrassameehirun 20-22</italic> (BKF); Kanchanaburi: “Klawng Wa,” 24 Dec. 1928, <italic>A.F.G. Kerr 16321</italic> (BK); Surat Thani: Phanom District, 16 Oct. 2023, <italic>S. Chokrassameehirun 24-105</italic> (BKF).</p></tp:treatment-sec><tp:treatment-sec><!--Section generated to contain objects referenced in tp:taxon-treatment.--><fig id="F6" position="float" orientation="portrait"><object-id xmlns:xlink="http://www.w3.org/1999/xlink" content-type="doi" xlink:type="simple">10.3897/phytokeys.261.157609.figure6</object-id><object-id xmlns:xlink="http://www.w3.org/1999/xlink" content-type="arpha" xlink:type="simple">93F7CCC0-5A08-5E8B-BB7F-31A193AAF7C4</object-id><label>Figure 6.</label><caption><p>Morphological comparison of some <italic><tp:taxon-name><tp:taxon-name-part taxon-name-part-type="genus" reg="Didymoglossum">Didymoglossum</tp:taxon-name-part></tp:taxon-name></italic> species. A–C. <italic><tp:taxon-name><tp:taxon-name-part taxon-name-part-type="genus" reg="Didymoglossum">D.</tp:taxon-name-part><tp:taxon-name-part taxon-name-part-type="species" reg="radiatum">radiatum</tp:taxon-name-part></tp:taxon-name></italic>; D–F. <italic><tp:taxon-name><tp:taxon-name-part taxon-name-part-type="genus" reg="Didymoglossum">D.</tp:taxon-name-part><tp:taxon-name-part taxon-name-part-type="species" reg="tahitense">tahitense</tp:taxon-name-part></tp:taxon-name></italic>; G–I. <italic><tp:taxon-name><tp:taxon-name-part taxon-name-part-type="genus" reg="Didymoglossum">D.</tp:taxon-name-part><tp:taxon-name-part taxon-name-part-type="species" reg="henzaianum">henzaianum</tp:taxon-name-part></tp:taxon-name></italic>; J–L. <italic><tp:taxon-name><tp:taxon-name-part taxon-name-part-type="genus" reg="Didymoglossum">D.</tp:taxon-name-part><tp:taxon-name-part taxon-name-part-type="species" reg="sublimbatum">sublimbatum</tp:taxon-name-part></tp:taxon-name></italic>; M–O. <italic><tp:taxon-name><tp:taxon-name-part taxon-name-part-type="genus" reg="Didymoglossum">D.</tp:taxon-name-part><tp:taxon-name-part taxon-name-part-type="species" reg="mindorense">mindorense</tp:taxon-name-part></tp:taxon-name></italic>; P–R. <italic><tp:taxon-name><tp:taxon-name-part taxon-name-part-type="genus" reg="Didymoglossum">D.</tp:taxon-name-part><tp:taxon-name-part taxon-name-part-type="species" reg="bimarginatum">bimarginatum</tp:taxon-name-part></tp:taxon-name></italic>; A, D, G, J, M, P. Fronds morphology; B, E, H, K, N, Q. Laminae segments showing false veinlet characters; C, F, I, L, O, R. Sori position and morphology. Photographed by S. Chokrassameehirun.</p></caption><graphic xmlns:xlink="http://www.w3.org/1999/xlink" xlink:href="phytokeys-261-059_article-157609__-g006.jpg" position="float" orientation="portrait" xlink:type="simple" id="oo_1389149.jpg"><uri content-type="original_file" xlink:type="simple">https://binary.pensoft.net/fig/1389149</uri></graphic></fig></tp:treatment-sec></tp:taxon-treatment>
