# Supplementary material for: ﻿A new species, Didymoglossumradiatum (Hymenophyllaceae), and two new records with note to the genus Didymoglossum Desv. from Thailand
Source: PhytoKeys. 2025 Aug 6;261:59–75. doi: 10.3897/phytokeys.261.157609 (PMC12351288; doi:10.3897/phytokeys.261.157609)
Supplement: XML Treatment for Didymoglossum mindorense [file phytokeys.261.157609-treatment3.xml]

<!DOCTYPE tp:taxon-treatment
  PUBLIC "-//TaxonX//DTD Taxonomic Treatment Publishing DTD v0 20100105//EN" "tax-treatment-NSO.dtd">
<tp:taxon-treatment xmlns:tp="http://www.plazi.org/taxpub"><tp:treatment-meta><kwd-group><label>Taxon classification</label><kwd>
                <named-content content-type="kingdom">Plantae</named-content>
              </kwd><kwd>
                <named-content content-type="order">Hymenophyllales</named-content>
              </kwd><kwd>
                <named-content content-type="family">Hymenophyllaceae</named-content>
              </kwd></kwd-group><mixed-citation publication-type="journal"><person-group><name><surname>Chokrassameehirun</surname><given-names>Siwakorn</given-names></name><name><surname>Kraichak</surname><given-names>Ekaphan</given-names></name><name><surname>Jaruwattanaphan</surname><given-names>Tassanai</given-names></name></person-group><article-title>﻿A new species, <italic><tp:taxon-name><tp:taxon-name-part taxon-name-part-type="genus" reg="Didymoglossum">Didymoglossum</tp:taxon-name-part><tp:taxon-name-part taxon-name-part-type="species" reg="radiatum">radiatum</tp:taxon-name-part></tp:taxon-name></italic> (<tp:taxon-name><tp:taxon-name-part taxon-name-part-type="family">Hymenophyllaceae</tp:taxon-name-part></tp:taxon-name>), and two new records with note to the genus <italic><tp:taxon-name><tp:taxon-name-part taxon-name-part-type="genus" reg="Didymoglossum">Didymoglossum</tp:taxon-name-part></tp:taxon-name></italic> Desv. from Thailand</article-title><source>PhytoKeys</source><day>06</day><month>08</month><year>2025</year><volume>261</volume><fpage>59</fpage><lpage>75</lpage><pub-id pub-id-type="doi">10.3897/phytokeys.261.157609</pub-id></mixed-citation></tp:treatment-meta><tp:nomenclature><label>﻿</label><tp:taxon-name>
              <object-id xmlns:xlink="http://www.w3.org/1999/xlink" content-type="arpha" xlink:type="simple">49912CD1-587F-5AD0-BD5C-D2FDF6DC1A86</object-id>
              <tp:taxon-name-part taxon-name-part-type="genus" reg="Didymoglossum">Didymoglossum</tp:taxon-name-part>
              <tp:taxon-name-part taxon-name-part-type="species" reg="mindorense">mindorense</tp:taxon-name-part>
            </tp:taxon-name><tp:taxon-authority>(Christ) K.Iwats. in Ebihara et al., Blumea 51: 236, 2006.</tp:taxon-authority><xref ref-type="fig" rid="F5">Figs 5</xref><xref ref-type="fig" rid="F6">, 6M–O</xref></tp:nomenclature><tp:treatment-sec sec-type="material" id="SECID0EG4AE"><title>Type.</title><p>Philippines • Mindoro, <italic>E.D. Merrill 6066</italic> (isolectotype, designated by Croxall, Austral. J. Bot. 23(2): 538 (1975), GH [GH00022253, photo seen], MICH [MICH1191083, photo seen], P [P00624463, photo seen], US [US00134614, photo seen]).</p></tp:treatment-sec><tp:treatment-sec sec-type="diagnosis" id="SECID0EO4AE"><title>Diagnosis.</title><p><italic><tp:taxon-name><tp:taxon-name-part taxon-name-part-type="genus" reg="Didymoglossum">Didymoglossum</tp:taxon-name-part><tp:taxon-name-part taxon-name-part-type="species" reg="mindorense">mindorense</tp:taxon-name-part></tp:taxon-name></italic> resembles <italic><tp:taxon-name><tp:taxon-name-part taxon-name-part-type="genus" reg="Didymoglossum">D.</tp:taxon-name-part><tp:taxon-name-part taxon-name-part-type="species" reg="bimarginatum">bimarginatum</tp:taxon-name-part></tp:taxon-name></italic> (Fig. <xref ref-type="fig" rid="F6">6P–R</xref>) but differs in having deeply lobed segments and fewer false veinlets, which are more widely spaced.</p></tp:treatment-sec><tp:treatment-sec sec-type="description" id="SECID0EA6AE"><title>Description.</title><p><bold><italic>Rhizomes</italic></bold>: filiform, long-creeping, densely covered with dark brown hairs. <bold><italic>Stipes</italic></bold>: short, to 5 mm long. <bold><italic>Fronds</italic></bold>: less than 3 cm long, usually 2–2.5 cm long, c. 1.2 cm broad, entire to pinnately lobed, round at apex, attenuate to broadly cuneate at base. <bold><italic>Costa</italic></bold>: glabrous, obsolete near apex. <bold><italic>Submarginal false veinlets</italic></bold>: continuous with 1–2 rows of normal cells outside. <bold><italic>False veinlets</italic></bold>: long, distantly placed, connecting and running from main veins to submarginal ones, distancely placed, usually 6–10 cells between adjacent false veins. <bold><italic>Lobes</italic></bold>: obtuse at apex, usually 0.5–0.7(–1) cm long, slightly undulate. <bold><italic>Sori</italic></bold>: solitary, sunk in lobes. <bold><italic>Involucres</italic></bold>: tubular, with a distinctly dilated mouth. <bold><italic>Receptacles</italic></bold>: long exserted, broken when aged.</p><fig id="F5" position="float" orientation="portrait"><object-id xmlns:xlink="http://www.w3.org/1999/xlink" content-type="doi" xlink:type="simple">10.3897/phytokeys.261.157609.figure5</object-id><object-id xmlns:xlink="http://www.w3.org/1999/xlink" content-type="arpha" xlink:type="simple">E07F8048-6D2B-5747-A37C-0FEE12B2A8B3</object-id><label>Figure 5.</label><caption><p><italic><tp:taxon-name><tp:taxon-name-part taxon-name-part-type="genus" reg="Didymoglossum">Didymoglossum</tp:taxon-name-part><tp:taxon-name-part taxon-name-part-type="species" reg="mindorense">mindorense</tp:taxon-name-part></tp:taxon-name></italic> (Christ) K.Iwats. from the voucher <italic>S. Chokrassameehirun 24-228</italic> (BKF). A. Habit; B. Fertile fronds; C. Lobe of sterile frond; D. Fertile frond. Photographed by S. Chokrassameehirun.</p></caption><graphic xmlns:xlink="http://www.w3.org/1999/xlink" xlink:href="phytokeys-261-059_article-157609__-g005.jpg" position="float" orientation="portrait" xlink:type="simple" id="oo_1389148.jpg"><uri content-type="original_file" xlink:type="simple">https://binary.pensoft.net/fig/1389148</uri></graphic></fig></tp:treatment-sec><tp:treatment-sec sec-type="distribution" id="SECID0EUCAG"><title>Distribution and habitat.</title><p>Thailand, Malesia (Borneo, Philippines, New Guinea), Solomon Islands, Australia (NE Queensland). Epiphyte or epilithic near streams at lower elevations, usually growing at the base of the tree.</p><fig id="F6" position="float" orientation="portrait"><object-id xmlns:xlink="http://www.w3.org/1999/xlink" content-type="doi" xlink:type="simple">10.3897/phytokeys.261.157609.figure6</object-id><object-id xmlns:xlink="http://www.w3.org/1999/xlink" content-type="arpha" xlink:type="simple">93F7CCC0-5A08-5E8B-BB7F-31A193AAF7C4</object-id><label>Figure 6.</label><caption><p>Morphological comparison of some <italic><tp:taxon-name><tp:taxon-name-part taxon-name-part-type="genus" reg="Didymoglossum">Didymoglossum</tp:taxon-name-part></tp:taxon-name></italic> species. A–C. <italic><tp:taxon-name><tp:taxon-name-part taxon-name-part-type="genus" reg="Didymoglossum">D.</tp:taxon-name-part><tp:taxon-name-part taxon-name-part-type="species" reg="radiatum">radiatum</tp:taxon-name-part></tp:taxon-name></italic>; D–F. <italic><tp:taxon-name><tp:taxon-name-part taxon-name-part-type="genus" reg="Didymoglossum">D.</tp:taxon-name-part><tp:taxon-name-part taxon-name-part-type="species" reg="tahitense">tahitense</tp:taxon-name-part></tp:taxon-name></italic>; G–I. <italic><tp:taxon-name><tp:taxon-name-part taxon-name-part-type="genus" reg="Didymoglossum">D.</tp:taxon-name-part><tp:taxon-name-part taxon-name-part-type="species" reg="henzaianum">henzaianum</tp:taxon-name-part></tp:taxon-name></italic>; J–L. <italic><tp:taxon-name><tp:taxon-name-part taxon-name-part-type="genus" reg="Didymoglossum">D.</tp:taxon-name-part><tp:taxon-name-part taxon-name-part-type="species" reg="sublimbatum">sublimbatum</tp:taxon-name-part></tp:taxon-name></italic>; M–O. <italic><tp:taxon-name><tp:taxon-name-part taxon-name-part-type="genus" reg="Didymoglossum">D.</tp:taxon-name-part><tp:taxon-name-part taxon-name-part-type="species" reg="mindorense">mindorense</tp:taxon-name-part></tp:taxon-name></italic>; P–R. <italic><tp:taxon-name><tp:taxon-name-part taxon-name-part-type="genus" reg="Didymoglossum">D.</tp:taxon-name-part><tp:taxon-name-part taxon-name-part-type="species" reg="bimarginatum">bimarginatum</tp:taxon-name-part></tp:taxon-name></italic>; A, D, G, J, M, P. Fronds morphology; B, E, H, K, N, Q. Laminae segments showing false veinlet characters; C, F, I, L, O, R. Sori position and morphology. Photographed by S. Chokrassameehirun.</p></caption><graphic xmlns:xlink="http://www.w3.org/1999/xlink" xlink:href="phytokeys-261-059_article-157609__-g006.jpg" position="float" orientation="portrait" xlink:type="simple" id="oo_1389149.jpg"><uri content-type="original_file" xlink:type="simple">https://binary.pensoft.net/fig/1389149</uri></graphic></fig></tp:treatment-sec><tp:treatment-sec sec-type="material" id="SECID0EYFAG"><title>Additional specimens examined.</title><p>Thailand • Yala: Ban Chulapjon Phatthanna 7, 13 Jun. 2004, <italic>S. Saengrit 019</italic> (BKF); • ibid., 15 Jul. 2004, <italic>S. Saengrit 020</italic> (BKF); Narathiwat: Ta Mo, 10 Jun. 2004, <italic>S. Saengrit 016</italic> (BKF); Hala–Bala Wildlife Sanctuary, 22 Jul. 2004, <italic>S. Saengrit 028</italic> (BKF); • ibid., 9 Jun. 2004, <italic>S. Saengrit 009</italic> (BKF); • ibid., 23 Mar. 2024, <italic>S. Chokrassameehirun 24-228</italic> (BKF); • ibid., 24 Mar. 2024, <italic>S. Chokrassameehirun 24-236</italic> (BKF); <italic>ibid.</italic>, 25 Mar. 2024, <italic>S. Chokrassameehirun 24-256</italic> (BKF).</p></tp:treatment-sec></tp:taxon-treatment>
